# Supplementary material for: DNA Barcoding and Comparative Chloroplast Marker Performance in Endemic Plants of Crete (Greece)
Source: Curr Issues Mol Biol. 2026 May 13;48(5):500. doi: 10.3390/cimb48050500 (PMC13204560; doi:10.3390/cimb48050500)
Supplement: Supplementary file 1 [file cimb-48-00500-s001.zip]

Archive with 1 entries (1 files):
- cimb-4259240-supplementary.pdf
